# Supplementary material for: ALDH1A Inhibition Suppresses Colitis and Alters α4β7 Integrin Expression on Activated T Cells in Mdr1a−/− Mice
Source: Nutrients. 2023 Sep 6;15(18):3883. doi: 10.3390/nu15183883 (PMC10536456; doi:10.3390/nu15183883)
Supplement: Supplementary file 1 [file nutrients-15-03883-s001.zip]

Archive with 1 entries (1 files):
- nutrients-2541481-supplementary.pdf
